# Supplementary material for: Evolution of ischemic stroke drug clinical trials in mainland China from 2005 to 2021
Source: CNS Neurosci Ther. 2022 Jun 1;28(8):1229–39. doi: 10.1111/cns.13867 (PMC9253749; doi:10.1111/cns.13867)
Supplement: Supplementary file 3 — Appendix S1 Supporting Information [file CNS-28-1229-s002.xlsx]

## Sheet: Sheet1
Database	Registration number
Clinical Trials.gov	NCT00351806
Clinical Trials.gov	NCT00547950
Clinical Trials.gov	NCT00548223
Clinical Trials.gov	NCT00591084
Clinical Trials.gov	NCT00710164
Clinical Trials.gov	NCT00724724
Clinical Trials.gov	NCT00789269
Clinical Trials.gov	NCT00815763
Clinical Trials.gov	NCT00817609
Clinical Trials.gov	NCT00868283
Clinical Trials.gov	NCT00966316
Clinical Trials.gov	NCT00979589
Clinical Trials.gov	NCT01220622
Clinical Trials.gov	NCT01550419
Clinical Trials.gov	NCT01558245
Clinical Trials.gov	NCT01636154
Clinical Trials.gov	NCT01677208
Clinical Trials.gov	NCT01758536
Clinical Trials.gov	NCT01762163
Clinical Trials.gov	NCT01780480
Clinical Trials.gov	NCT01800357
Clinical Trials.gov	NCT01831011
Clinical Trials.gov	NCT01851759
Clinical Trials.gov	NCT01919671
Clinical Trials.gov	NCT01923818
Clinical Trials.gov	NCT01924325
Clinical Trials.gov	NCT01929096
Clinical Trials.gov	NCT01958957
Clinical Trials.gov	NCT02002390
Clinical Trials.gov	NCT02046031
Clinical Trials.gov	NCT02059785
Clinical Trials.gov	NCT02149875
Clinical Trials.gov	NCT02152280
Clinical Trials.gov	NCT02176395
Clinical Trials.gov	NCT02221102
Clinical Trials.gov	NCT02334969
Clinical Trials.gov	NCT02430350
Clinical Trials.gov	NCT02484027
Clinical Trials.gov	NCT02506140
Clinical Trials.gov	NCT02526225
Clinical Trials.gov	NCT02544087
Clinical Trials.gov	NCT02605707
Clinical Trials.gov	NCT02643784
Clinical Trials.gov	NCT02728180
Clinical Trials.gov	NCT02806128
Clinical Trials.gov	NCT02854592
Clinical Trials.gov	NCT02869009
Clinical Trials.gov	NCT02878772
Clinical Trials.gov	NCT02930837
Clinical Trials.gov	NCT02956200
Clinical Trials.gov	NCT02975076
Clinical Trials.gov	NCT03219645
Clinical Trials.gov	NCT03252626
Clinical Trials.gov	NCT03284463
Clinical Trials.gov	NCT03296618
Clinical Trials.gov	NCT03357133
Clinical Trials.gov	NCT03358901
Clinical Trials.gov	NCT03394950
Clinical Trials.gov	NCT03413202
Clinical Trials.gov	NCT03431909
Clinical Trials.gov	NCT03539445
Clinical Trials.gov	NCT03541668
Clinical Trials.gov	NCT03552354
Clinical Trials.gov	NCT03578822
Clinical Trials.gov	NCT03588572
Clinical Trials.gov	NCT03620370
Clinical Trials.gov	NCT03661411
Clinical Trials.gov	NCT03686163
Clinical Trials.gov	NCT03733002
Clinical Trials.gov	NCT03733223
Clinical Trials.gov	NCT03740958
Clinical Trials.gov	NCT03749057
Clinical Trials.gov	NCT03753555
Clinical Trials.gov	NCT03772457
Clinical Trials.gov	NCT03772847
Clinical Trials.gov	NCT03844594
Clinical Trials.gov	NCT03871517
Clinical Trials.gov	NCT03948347
Clinical Trials.gov	NCT03997292
Clinical Trials.gov	NCT04020666
Clinical Trials.gov	NCT04028518
Clinical Trials.gov	NCT04078737
Clinical Trials.gov	NCT04086147
Clinical Trials.gov	NCT04088513
Clinical Trials.gov	NCT04102956
Clinical Trials.gov	NCT04142151
Clinical Trials.gov	NCT04150835
Clinical Trials.gov	NCT04199455
Clinical Trials.gov	NCT04201964
Clinical Trials.gov	NCT04202458
Clinical Trials.gov	NCT04202549
Clinical Trials.gov	NCT04205578
Clinical Trials.gov	NCT04275180
Clinical Trials.gov	NCT04275349
Clinical Trials.gov	NCT04290494
Clinical Trials.gov	NCT04415164
Clinical Trials.gov	NCT04420351
Clinical Trials.gov	NCT04453800
Clinical Trials.gov	NCT04475328
Clinical Trials.gov	NCT04486430
Clinical Trials.gov	NCT04491695
Clinical Trials.gov	NCT04504864
Clinical Trials.gov	NCT04516993
Clinical Trials.gov	NCT04588337
Clinical Trials.gov	NCT04590118
Clinical Trials.gov	NCT04624295
Clinical Trials.gov	NCT04629872
Clinical Trials.gov	NCT04664933
Clinical Trials.gov	NCT04664946
Clinical Trials.gov	NCT04667637
Clinical Trials.gov	NCT04675762
Clinical Trials.gov	NCT04676659
Clinical Trials.gov	NCT04681651
Clinical Trials.gov	NCT04733742
Clinical Trials.gov	NCT04797013
Clinical Trials.gov	NCT04813445
Clinical Trials.gov	NCT04817527
Clinical Trials.gov	NCT04851457
Clinical Trials.gov	NCT04879615
Clinical Trials.gov	NCT04890353
Clinical Trials.gov	NCT04890366
Clinical Trials.gov	NCT04891497
Clinical Trials.gov	NCT04891913
Clinical Trials.gov	NCT04910256
Clinical Trials.gov	NCT04915729
Clinical Trials.gov	NCT04916197
Clinical Trials.gov	NCT04931628
Clinical Trials.gov	NCT04949906
Clinical Trials.gov	NCT04950790
Clinical Trials.gov	NCT04950920
Clinical Trials.gov	NCT04951232
Clinical Trials.gov	NCT04951440
Clinical Trials.gov	NCT04952064
Clinical Trials.gov	NCT04952311
Clinical Trials.gov	NCT04962451
Clinical Trials.gov	NCT04984577
CDE	CTR20130271
CDE	CTR20130341
CDE	CTR20130347
CDE	CTR20130369
CDE	CTR20130421
CDE	CTR20130592
CDE	CTR20130600
CDE	CTR20130666
CDE	CTR20130793
CDE	CTR20130922
CDE	CTR20130997
CDE	CTR20131120
CDE	CTR20131460
CDE	CTR20131779
CDE	CTR20131787
CDE	CTR20131788
CDE	CTR20131806
CDE	CTR20131876
CDE	CTR20131883
CDE	CTR20132020
CDE	CTR20132036
CDE	CTR20132243
CDE	CTR20132573
CDE	CTR20132585
CDE	CTR20132898
CDE	CTR20132901
CDE	CTR20132923
CDE	CTR20132995
CDE	CTR20140048
CDE	CTR20140055
CDE	CTR20140071
CDE	CTR20140108
CDE	CTR20140278
CDE	CTR20140297
CDE	CTR20140450
CDE	CTR20140776
CDE	CTR20140805
CDE	CTR20140813
CDE	CTR20140899
CDE	CTR20140903
CDE	CTR20150115
CDE	CTR20150211
CDE	CTR20150363
CDE	CTR20150440
CDE	CTR20150719
CDE	CTR20150799
CDE	CTR20160214
CDE	CTR20160215
CDE	CTR20160243
CDE	CTR20160285
CDE	CTR20160292
CDE	CTR20160417
CDE	CTR20160762
CDE	CTR20160953
CDE	CTR20160985
CDE	CTR20170068
CDE	CTR20170152
CDE	CTR20170218
CDE	CTR20170346
CDE	CTR20170564
CDE	CTR20170717
CDE	CTR20170723
CDE	CTR20171072
CDE	CTR20171254
CDE	CTR20180447
CDE	CTR20180545
CDE	CTR20180586
CDE	CTR20180622
CDE	CTR20180766
CDE	CTR20181134
CDE	CTR20181494
CDE	CTR20190094
CDE	CTR20190630
CDE	CTR20190722
CDE	CTR20190813
CDE	CTR20191246
CDE	CTR20192116
CDE	CTR20192124
CDE	CTR20192370
CDE	CTR20192523
CDE	CTR20192737
CDE	CTR20200390
CDE	CTR20200487
CDE	CTR20200494
CDE	CTR20200851
CDE	CTR20201323
CDE	CTR20201746
CDE	CTR20201900
CDE	CTR20201936
CDE	CTR20202022
CDE	CTR20202049
CDE	CTR20202064
CDE	CTR20202066
CDE	CTR20202157
CDE	CTR20202191
CDE	CTR20202313
CDE	CTR20202357
CDE	CTR20202440
CDE	CTR20202706
CDE	CTR20210496
CDE	CTR20210835
CDE	CTR20211080
CDE	CTR20211420
CDE	CTR20211676
ChiCTR	ChiCTR1800014354
ChiCTR	ChiCTR1800014632
ChiCTR	ChiCTR1800014666
ChiCTR	ChiCTR1800016519
ChiCTR	ChiCTR1800016667
ChiCTR	ChiCTR1800017937
ChiCTR	ChiCTR1800019467
ChiCTR	ChiCTR1800019755
ChiCTR	ChiCTR1800020020
ChiCTR	ChiCTR1800020026
ChiCTR	ChiCTR1900020915
ChiCTR	ChiCTR1900021987
ChiCTR	ChiCTR1900022848
ChiCTR	ChiCTR1900023827
ChiCTR	ChiCTR1900024108
ChiCTR	ChiCTR1900025053
ChiCTR	ChiCTR1900025936
ChiCTR	ChiCTR1900026139
ChiCTR	ChiCTR1900027132
ChiCTR	ChiCTR1900027517
ChiCTR	ChiCTR1900028322
ChiCTR	ChiCTR1900028391
ChiCTR	ChiCTR2000028795
ChiCTR	ChiCTR2000029023
ChiCTR	ChiCTR2000029401
ChiCTR	ChiCTR2000029556
ChiCTR	ChiCTR2000029596
ChiCTR	ChiCTR2000029838
ChiCTR	ChiCTR2000029902
ChiCTR	ChiCTR2000030230
ChiCTR	ChiCTR2000030774
ChiCTR	ChiCTR2000030824
ChiCTR	ChiCTR2000031297
ChiCTR	ChiCTR2000031681
ChiCTR	ChiCTR2000032952
ChiCTR	ChiCTR2000033267
ChiCTR	ChiCTR2000033486
ChiCTR	ChiCTR2000033556
ChiCTR	ChiCTR2000034554
ChiCTR	ChiCTR2000034607
ChiCTR	ChiCTR2000035059
ChiCTR	ChiCTR2000035074
ChiCTR	ChiCTR2000035887
ChiCTR	ChiCTR2000036340
ChiCTR	ChiCTR2000036474
ChiCTR	ChiCTR2000037312
ChiCTR	ChiCTR2000037548
ChiCTR	ChiCTR2000038241
ChiCTR	ChiCTR2000038701
ChiCTR	ChiCTR2000038727
ChiCTR	ChiCTR2000039430
ChiCTR	ChiCTR2000039473
ChiCTR	ChiCTR2000039742
ChiCTR	ChiCTR2000039756
ChiCTR	ChiCTR2000039941
ChiCTR	ChiCTR2000040026
ChiCTR	ChiCTR2000040101
ChiCTR	ChiCTR2000040106
ChiCTR	ChiCTR2000040110
ChiCTR	ChiCTR2000040159
ChiCTR	ChiCTR2000040461
ChiCTR	ChiCTR2000040496
ChiCTR	ChiCTR2000040730
ChiCTR	ChiCTR2000040839
ChiCTR	ChiCTR2000040968
ChiCTR	ChiCTR2000041348
ChiCTR	ChiCTR2100041737
ChiCTR	ChiCTR2100042526
ChiCTR	ChiCTR2100042628
ChiCTR	ChiCTR2100043769
ChiCTR	ChiCTR2100043796
ChiCTR	ChiCTR2100044544
ChiCTR	ChiCTR2100044801
ChiCTR	ChiCTR2100044882
ChiCTR	ChiCTR2100044939
ChiCTR	ChiCTR2100045081
ChiCTR	ChiCTR2100045254
ChiCTR	ChiCTR2100045812
ChiCTR	ChiCTR2100045950
ChiCTR	ChiCTR2100046066
ChiCTR	ChiCTR2100046068
ChiCTR	ChiCTR2100046094
ChiCTR	ChiCTR2100046157
ChiCTR	ChiCTR2100046271
ChiCTR	ChiCTR2100046378
ChiCTR	ChiCTR2100046518
ChiCTR	ChiCTR2100046758
ChiCTR	ChiCTR2100046826
ChiCTR	ChiCTR2100048039
ChiCTR	ChiCTR2100048153
ChiCTR	ChiCTR2100048404
ChiCTR	ChiCTR2100048405
ChiCTR	ChiCTR2100048583
ChiCTR	ChiCTR-ICR-15007093
ChiCTR	ChiCTR-IIC-16009377
ChiCTR	ChiCTR-IIR-16008180
ChiCTR	ChiCTR-INR-16008908
ChiCTR	ChiCTR-INR-17012590
ChiCTR	ChiCTR-INR-17013685
ChiCTR	ChiCTR-IOR-14005295
ChiCTR	ChiCTR-IOR-16009521
ChiCTR	ChiCTR-IOR-17012578
ChiCTR	ChiCTR-IOR-17013871
ChiCTR	ChiCTR-IPR-14005269
ChiCTR	ChiCTR-IPR-15006826
ChiCTR	ChiCTR-IPR-15007651
ChiCTR	ChiCTR-IPR-15007658
ChiCTR	ChiCTR-IPR-16008663
ChiCTR	ChiCTR-IPR-16010051
ChiCTR	ChiCTR-IPR-17010545
ChiCTR	ChiCTR-IPR-17011051
ChiCTR	ChiCTR-IPR-17012310
ChiCTR	ChiCTR-OCH-12002681
ChiCTR	ChiCTR-OCH-12002951
ChiCTR	ChiCTR-OCH-14004480
ChiCTR	ChiCTR-OIC-16007950
ChiCTR	ChiCTR-OIC-16009275
ChiCTR	ChiCTR-OIN-17013510
ChiCTR	ChiCTR-ONC-13003247
ChiCTR	ChiCTR-ONC-17014173
ChiCTR	ChiCTR-ONN-17013511
ChiCTR	ChiCTR-ONRC-12002929
ChiCTR	ChiCTR-ONRC-14004659
ChiCTR	ChiCTR-ONRC-14005040
ChiCTR	ChiCTR-OOC-15006888
ChiCTR	ChiCTR-OOC-15006984
ChiCTR	ChiCTR-OPC-15006076
ChiCTR	ChiCTR-OPC-16008451
ChiCTR	ChiCTR-OPN-15007508
ChiCTR	ChiCTR-OPN-16007931
ChiCTR	ChiCTR-OPN-17011341
ChiCTR	ChiCTR-ORC-17012596
ChiCTR	ChiCTR-PRC-09000494
ChiCTR	ChiCTR-ROC-17010633
ChiCTR	ChiCTR-TRC-09000483
ChiCTR	ChiCTR-TRC-09000526
ChiCTR	ChiCTR-TRC-12002078
ChiCTR	ChiCTR-TRC-12002555
ChiCTR	ChiCTR-TRC-12002688
ChiCTR	ChiCTR-TRC-12002914
ChiCTR	ChiCTR-TRC-12003394
ChiCTR	ChiCTR-TRC-13003024
ChiCTR	ChiCTR-TRC-14004120
ChiCTR	ChiCTR-TRC-14004619
